# Supplementary material for: Radiomics Analysis for Multiple Myeloma: A Systematic Review with Radiomics Quality Scoring
Source: Diagnostics (Basel). 2023 Jun 10;13(12):2021. doi: 10.3390/diagnostics13122021 (PMC10296889; doi:10.3390/diagnostics13122021)
Supplement: Supplementary file 1 [file diagnostics-13-02021-s001.zip]

Archive with 1 entries (1 files):
- diagnostics-2368862-supplementary.pdf
